# Supplementary material for: Post-Mortem Detection of SARS-CoV-2 RNA in Long-Buried Lung Samples
Source: Diagnostics (Basel). 2021 Jun 24;11(7):1158. doi: 10.3390/diagnostics11071158 (PMC8304625; doi:10.3390/diagnostics11071158)
Supplement: Supplementary file 1 [file diagnostics-11-01158-s001.zip]

Archive with 1 entries (1 files):
- diagnostics-1237453-supplementary.pdf
